# Supplementary material for: Low-Power Two-Color Stimulated Emission Depletion Microscopy for Live Cell Imaging
Source: Biosensors (Basel). 2021 Sep 10;11(9):330. doi: 10.3390/bios11090330 (PMC8468006; doi:10.3390/bios11090330)
Supplement: Supplementary file 1 [file biosensors-11-00330-s001.zip]

Archive with 1 entries (1 files):
- biosensors-1347927-supplementary.pdf
